# Supplementary material for: Allele specific expression in worker reproduction genes in the bumblebee Bombus terrestris
Source: PeerJ. 2015 Jul 14;3:e1079. doi: 10.7717/peerj.1079 (PMC4512776; doi:10.7717/peerj.1079)
Supplement: Table S1 [file peerj-03-1079-s001.xlsx]

## Sheet: Table S1
Gene name	Exon	Primer sequences 5'-3'	Product size	Annealing temperature	Extension temperature
(Accession number)			(bp)	(°C)	(°C)
	Exon 1	F:CAAACTCGGAGGAAGAGCAC	176	58	72
		R:CATCATCGTGGATGAGTGGA
	Exon 2	F:GGAGGAAGAGCACCAAACAA	169	58	72
		R:CATCATCGTGGATGAGTGGA
	Exon 3	F:ACCGTCCACGCTGGAACGAA	224	58	72
		R:GCGTTTTGTCCGGCTGGGGA
	Exon 4	F:AATCGGTGTCGTTTCCTTTG	223	59	74
		R:TCATCATTTTGCAATAAAGCAT
Chymotrypsin-1-like	Exon 5	F:TTTATAATCAAAACTACTGGGATTTCA	166	56.5	72
(LOC100648122)		R:TGTGCTCTGCCTTGCAGTC
	Exon 6	F:GCTTCCCTGAAGGCCAAAT	145	57	74
		ACACAGTGAGCTGCGGTGA
	Exon 7	F:CGGTCCACTCATCCACGA	158	56.4	72
		R:CCGGTTGTTCTTCAGTTTCG
	Exon 8	F:GGAGGAAGAGCACCAAACAA	132	59	72
		R:GCATGCACCTTCTCCAACTT
	Exon 9	F:GCTGGAACGAATCAACTGAA	170	58	72
		R:CTACCGGTTGCCAATTTGAT
	Exon 10	F:CAAATCGGTGTCGTTTCCTT	327	56	72
		R:GCAATAAAGCATGTACGTGTTAA
	Exon 11	F:TCAAAACTACTGGGATTTCACG	218	58	72
		R:TGTGCTCTGCCTTGCAGTC
	Exon 12	F:TGAACAACTTAAAAAGCATTACC	246	58	72
		R:TAGTTCCCCAGCCGGACA
	Exon 1	F:TTAGGAACGCGATGAAGG	53	56.5	72
		R:ATAACACGAGCGAACGCTACA
	Exon 2	F:TTGATAGTTTCAACGAAGTACATGC	447	58.4	72
		R:ACCGTCGTGTTTGGCTCAAT
	Exon 3	F:TCAGCTTCGATACAGGACTGG	192	58.4	72
		R:ATCACCTCAAACCCGCTCTA
	Exon 4	F:CCTCTGTTGAAGCATAGGGACT	68	57.4	72
Upstream-binding protein 1-like		R:CCTAGACTCGTTATCGCCATC
(LOC100650338)	Exon 5	F:GACAGAACCGTGCAGTCGTA	251	58.4	72
		R:CCTTAGGTGAACTGCATTAGCA
	Exon 6	F:ATAAACGCCGACTTCCTTGG	206	58.4	72
		R:CGACAATACGCATTTGCTTC
	Exon 7	F:CTTCAAAATCTTCCCGCGATA	120	59.2	72
		R:ACGAGCATTGCGACGAAAG
	Exon 8	F:CAGTCCTCGTTGAGCTCGTT	205	54.6	72
		R:ACCACGTGTCACAGAGAACAA
	Exon 9	F:TTGGAATTTTGCTGATTTTCC	72	57.4	72
		R:CCTGCTCGCGTTACCATC
	Exon 10	F:CCGACGAAGAAAATTCTATTTACC	168	54.6	72
		R:GATCTGTCGGAAGCAATGGT
	Exon 11	F:CATCTCTCCTAGCATGTTTCTTCTC	190	56.5	72
		R:GATAAATACAACTCACCGAAGGA
	Exon 12	F:GATGGGGTCGCACCTGTT	124	59.2	72
		R:GGAGCTGGAATTCATCATGG
	Exon 1	F:GAGCCAACCGACCTGAGA	218	59	72
		R:GTGTTTGAATTGGGGTGAGG
	Exon 2	F:ATTGAACCAACGATTCAGTCTTC	208	58	72
		R:TTGCCAATTCACATTGTTCC
	Exon 3	F:CAGAACCAGCCCGTGTTT	351	59	72
Zinc finger protein 691-like		R:GAGCTCGTGGAAGAACCAAA
(LOC100642767)	Exon 4	F:CTGCGCCTACGACTACAACA	345	59	72
		R:AGACACTCGCGGATGAAGAC
	Exon 5	F:TTGAAGTGTGAAAATTGCAAGAA	301	57	72
		R:TCCTTAACACTTTTGCATAGCC
	Exon 6	F:CGTTATCGATTTACAAAAGTGTCTTG	333	57	72
		R:GGCATGTAGTGCAAACACAA
	Exon 1	F:GTACCATCCGGCGAGGAG	140	60	72
		R:GCATCGTGAACCTTGCTCAG
	Exon 2	F:AGATTTGAACAAACGATATGGAC	200	56.5	72
		R:CGTTGACCAAACCGAGATT
Ecdysone 20-	Exon 3	F:GCACCTGTACTTTGATCTTGG	198	56.5	72
monooxygenase-like		R:TGTATATCTCGTCCTCGCTTTC
(LOC100649449)	Exon 4	F:CACCTTGGTGTTTCTATTCTACTTGA	158	58.4	72
		R:GGAATGATTCGGTGATACATGC
	Exon 5	F:ACGGTCCTGTTACACACTTGG	191	58.4	72
		R:GCCAAAATAAGCTGCAACG
	Exon 6	F:TTCAAACGAGTGCCATTGTC	319	59.2	72
		R:CCATTCCGAATCTACCCAGA
	Exon 1	F:TTACATGATACCAGCCGATCA	110	57.3	72
		R:CACCGCAGTTATCCTTCTCA
	Exon 2	F:GGCGAAGGTTTGATGATGTT	213	56	72
		R:TGCTGTAACAATGACCTCTCG
	Exon 3	F:AAAAGATATAGCAAAGAGGCCATT	135	58	72
		R:TTTGTAGACACTAAAACTTCCCAATTT
Vitellogenin receptor-like	Exon 4	F:AGCGATCAGCTAAGGGACAA	216	56.7	72
(LOC100649042)		R:ATCGTAAGGCTCGTCTTGGA
	Exon 5	F:GAGCGTAACATGCCAAAGAAA	215	57.7	72
		R:CTTGTTTCGGAAGACACAGTTC
	Exon 6	F:CCAAGTACAATCCCTGCACA	205	57.7	72
		R:TCGCTTCGTATGACGTATTCC
	Exon 7	F:TTTTGGAGCCAAACTTCTTG	202	58.1	72
		R:AACCATCTAAATTCGAGGACTCA
	Exon 8	F:TGGATACCCGAAAGATTCCA	210	60	72
		R:TTTTTCTTTGAAAAGCGTGGT
	Exon 1	F: AATTTCACGTCGCCAGAACG	229	59.4	72
		R: AGAAGTTCTTGCAGGCGATG
Epidermal growth	Exon 2	F: GAGCGGATGAGAAGACTTGC	210	59.1	72
factor receptor-like		R: TGTTGTTTTCAGGACCGTCG
(LOC100645521)	Exon 3	F: AAGCCTTGGTAGACGCTGAT	216	57.7	72
		R: CGTTTCTGTGATTAGCGCCA
	Exon 4	F: CTTAACGAGCTGACTGTCGC	209	57.8	72
		R: TTTACTGCACGTCGTTTCCC
	Exon 1	F: ACTTGTTTCTTCTTCACGTCGA	135	57.7	72
Ribosomal protein L-26-like		R: CGAATTGGCATAGAACGAACG
(LOC100648461)	Exon 2	F: ATTGACAGGAGGAGTAAAGGTAG	95	54.2	72
		R: ATTTATGAAGTTTCCATGGCTGC
	Exon 1	F: GCTGTGCATATTTGGAAACCG	182	57.8	72
		R: AGAGATCCAAAGAGACGGTGA
Odorant receptor 2	Exon 2	F: GGTACTGGGAGCTATGGTCA	216	56.6	72
(LOC100631089)		R: TCGTTTAGTCACAGTTTCCAGC
	Exon 3	F: GCACTCAGCGATGTACCAAA	207	57.6	72
		R: GCAAAGTAGCATTTATCCCTGTC
	Exon 1	F: ATACCGGACCAATGCCTCTT	85	58	72
		R: CCATGATGATGCAAGGTATGTAG
D2 like dopamine	Exon 2	F: CAAGCTCAACTGGGTGGAAC	208	59.7	72
receptor		R: CGTTCTTCTTGGGTTGCGAA
(LOC100644210)	Exon 3	F: GGGTGTCACTGCTTTCATCG	199	60.7	72
		R: TTGAGCTGTTCGATTGTCCG
	Exon 4	F: TTCTCAGCACTCTCACACCC	183	58.2	72
		R: TTTCTAACACCCCGACGCTC
	Exon 1	F: GTTTGGCACAACGTGATGAA	229	58	72
		R: TCAGCTTTTGCATTTGCTTC
	Exon 2	F: AGATGAAGCTTTGGCAGCTC	256	58.6	72
Mtor TPR-like		R: GGCGCATTCTCTTGTAGCAT
nucleoprotein	Exon 3	F: CAGAAGCTGCCCTTAATTCG	249	58.6	72
(LOC100645723)		R: TCGTGATGTAGCTCGGAGTG
	Exon 4	F: CGAAGGTGAAGGAGGTGGTA	229	58.4	72
		R: TTCCGACTGTTGTTGCTGTT
	Exon 5	F: TGCAAACGAACGGTGTAAGA	240	58.5	72
		R: TTCCGAAGAATTAGAAATCGACA
	Exon 1	F: TCGCATTCCAGAGGTGATGA	217	61.9	72
		R: CGCCTCTTCCTCGATGTTTG
mushroom body large-type	Exon 2	F: TGAATTTCCGCGACGTGATC	231	62.3	72
Kenyon cell-specific		R: TCGGTTTGTTCGCTTCTTGG
protein 1-like	Exon 3	F: AGATTCCGTCCTACAAGCCC	212	59.2	72
(LOC100645656)		R: GATCACGTCGCGGAAATTCA
	Exon 4	F: ACCGGCATTTTACACACCAC	211	59.5	72
		R: AGTCGTGCATGAATTTCCGG
	Exon 1	F: CGAAGTAATGATGCGATCTTGTT	195	59.5	72
		R: GCCCCATATTCCGACAATGG
Neural/ectodermal	Exon 2	F: CCAGTACGCATTCTTTGTACGA	171	58.6	72
development factor		R: TGTTAACCAGCAGCACCG
IMP-L2-like	Exon 3	F: GCAGAGCAAGTGGAAAACCA	205	58.1	72
(LOC100645498)		R: GGGTAGAGGAACGTGCTGAT
	Exon 4	F: CGAAAAGGAAGTGGCTCGAA	230	60.8	72
		R: GCGTTGTTGATTCTTAAACGCA
