# Supplementary material for: Allele specific expression in worker reproduction genes in the bumblebee Bombus terrestris
Source: PeerJ. 2015 Jul 14;3:e1079. doi: 10.7717/peerj.1079 (PMC4512776; doi:10.7717/peerj.1079)
Supplement: Table S2 — Snps are in red. [file peerj-03-1079-s002.xlsx]

## Sheet: Table S2
Gene (Accession number: sequence start/snp/end)	Colony number	Individual	Sanger sequence (5’-3’)
Ecdysone 20-monooxygenase-like (LOC100649449: 2436/2474/2580)	Colony 3	Queen	NNNCAGCGAGCTCGCTACGAGATTAGCGGAAGCCGTCAGGATACACTTTACGGCCTCGCGGGACGCCTTTTACGGATTACCGCTGTGGAAATTATTACCAACT
		Worker 1	GATTCAGCAGCGAGCTCGCTACGAGATTAGCGGAAGCCGTCAG(A/G)ATACACTTTACGGCCTCGCGGGACGCCTTTTACGGATTACCGCTGTGGAAATTATTACCAACT
		Worker 2	GATTCAGCAGCGAGCTCGCTACGAGATTAGCGGAAGCCGTCAG(A/G)ATACACTTTACGGCCTCGCGGGACGCCTTTTACGGATTACCGCTGTGGAAATTATTACCAACT
		Worker 3	GATTCAGCAGCGAGCTCGCTACGAGATTAGCGGAAGCCGTCAG(A/G)ATACACTTTACGGCCTCGCGGGACGCCTTTTACGGATTACCGCTGTGGAAATTATTACCAACT
		Worker 4	GATNCAGCGAGCTCGCTACGAGATTAGCGGAAGCCGTCAG(A/G)ATACACTTTACGGCCTCGCGGGACGCCTTTTACGGATTACCGCTGTGGAAATTATTACCAACT
		Worker 5	TNNNCAGCGAGCTCGCTACGAGATTAGCGGAAGCCGTCAG(A/G)NTACACTTTACGGCCTCGCGGGACGCCTTTTACGGATTACCGCTGTGGAAATTATTACCAACT
	Colony 5	Queen	NCAGCGAGCTCGCTACGAGATTAGCGGAAGCCGTCAGGATACACTTTACGGCCTCGCGGGACGCCTTTTACGGATTACCGCTGTGGAAATTATTACCAACTTCCGCGTACAAACAACTGATAGAAAGCGAGGACGAGATATACAA
		Worker 1	NAGCGAGCTCGCTACGAGATTAGCGGAAGCCGTCAG(A/G)ATACACTTTACGGCCTCGCGGGACGCCTTTTACGGATTACCGCTGTGGAAATTATTACCAACTTCCGCGTACAAACAACTGATAGAAAGCGAGGACGAGATATACNN
		Worker 2	NAGCGAGCTCGCTACGAGATTANCGGAAGCCGTCAG(A/G)ATACACTTTACGGCCTCGCGGGACGCCTTTTACGGATTACCGCNGTGGAAATTATTACCAACTTCCGCGTACAAACAACTGATAGAAAGCGAGGACNAGATATACAN
		Worker 3	NAGCGAGCTCGCTACGAGATTAGCGGAAGCCGTCAG(A/G)ATACACTTTACGGCCTCGCGGGACGCCTTTTACGGATTACCGCTGTGGAAATTATTACCAACTTCCGCGTACAAACAACTGATAGAAAGCGAGGACGAGATATACAA
		Worker 4	NNGCGAGCTCGCTACGAGATTAGCGGAAGCCGTCAG(A/G)ATACACTTTACGGCCTCGCGGGACGCCTTTTACGGATTACCGCTGTGGAAATTATTACCAACTTCCGCGTACAAACAACTGATAGAAAGCGAGGACGAGATATACAA
		Worker 5	CAGCGAGCTCGCTACGAGATTAGCGGAAGCCGTCAG(A/G)ATACACTTTACGGCCTCGCGGGACGCCTTTTACGGATTACCGCTGTGGAAATTATTACCAACTTCCGCGTACAAACAACTGATAGAAAGCGAGGACGAGATATACAA
IMP-L2-like (LOC100645498: 5017/5130/5169)	Colony 5	Queen	CTCTAAGTCTGTCAACTAACTTGCGACACAGAGTATTGGACAACGGTGACCTAATAATAGAGGAACTTTTATGGGAAGACATGGGTGGCTACACTTGTCAAGCCAAGTCTGAAAATCGTCAACAAGTCATCAGCACGTTCCTCTACCN
		Worker 1	CTCTAAGTCTGTCAACTAACTTGCGACACAGAGTATTGGACAACGGTGACCTAATAATAGAGGAACTTTTATGGGAAGACATGGGTGGCTACACTTGCCAAGCCAAGTCT(A/G)AAAATCGTCAACAAGTCATCAGCACGTTCCTCTACCN
		Worker 2	CTCTAAGTCTGTCAACTAACTTGCGACACAGAGTATTGGACAACGGTGACCTAATAATAGAGGAACTTTTATGGGAAGACATGGGTGGCTACACTTGCCAAGCCAAGTCT(A/G)AAAATCGTCAACAAGTCATCAGCACGTTCCTCTACCC
		Worker 3	CTCTAAGTCTGTCAACTAACTTGCGACACAGAGTATTGGACAACGGTGACCTAATAATAGAGGAACTTTTATGGGAAGACATGGGTGGCTACACTTGCCAAGCCAAGTCT(A/G)AAAATCGTCAACAAGTCATCAGCACGTTCCTCTACCN
		Worker 4	NTCTAAGTCTGTCAACTAACTTGCGACACNNANNATTGGACAACGGTGACCTAATAATAGAGGAACTTTTATGGGAAGACATGGGTGGCTACACTTGCAAGCCAAGTCT(A/G)AAAATCGTCAACAAGTCATCAGCACGTTCCTCTACCN
		Worker 5	CTCTAAGTCTGTCAACTAACTTGCGACACAGAGTATTGGACAACGGTGACCTAATAATAGAGGAACTTTTATGGGAAGACATGGGTGGCTACACTTGCCAAGCCAAGTCT(A/G)AAAATCGTCAACAAGTCATCAGCACGTTCCTCTACCC
Mblk1-like (LOC100645656: 29195/29358)	Colony 7	Queen	NNCGCTTTCTCTCTCTCTCTCTCTCTCTGTCTCTCTCTTTCTCCCTCTGTTTCGGTTCAAGCATGTACACCAACGTGTACTCGATAATTGTCACTGTTGTGTCTCGCGATTGGCCTCGACACCATCGGCCAGAACCGACAAAGAACCGGAAATTCATGCAC
		Worker 1	NNCGCTTTCTCTCTCTCTCTCTCTCTCT(G/C)T(G/C)TCTCTCT(T/C)TCTC(T/C)CTCT(G/C)T(A/T)TNNNNTCTCGCGTGTGCACNNNCNTGTGCTCNNNANNNNTGTCNGTNGTGTCTCNCGAGAGTGCTCNNNACNCNNNNNCACAAAANANANAAAAACNNANANTNTNGCGC
		Worker 2	NNCGCTTTCTCTCTCTCTCTCTCTCTCT(G/C)T(G/C)TCTCTCT(T/C)TCTC(T/C)CTCT(G/C)T(A/T)TNNNNNCNCGCGTGTGCACCCACGTGNGCTCNNNANNNNNGNCTGTGNTGTCTCGCGAGAGNGCTCNACACCCNCNGNCANAANNNNNANAAAANCGGANATTNNNGCGC
		Worker 3	NTCGCTTTCTCTCTCTCTCTCTCTCTCT(G/C)T(G/C)TCTCTCT(T/C)TCTC(T/C)CTCT(G/C)T(A/T)TNNNNNCNCGNGTGTGCACACACNNGTACTCNNNANNNNTGACTGTGGTGTCTCGCGNNNGNGCNCNACACCANNNCNNANAAANNANANAAANNNNGANATTNTCGCGC
		Worker 4	TCCGCTTTCTCTCTCTCTCTCTCTCTCT(G/C)T(G/C)TCTCTCT(T/C)TCTC(T/C)CTCT(G/C)T(A/T)TNNNNTCNCGCGTGTGCACNNNCNTGNNNNCNNNNNNNNNGNCAGNNGTGTCTCGCGAGNGNNNNCNNNNCNNNNNNNCANANNNNNNANAAANANNNANANNNNNNCGC
		Worker 5	NNCGCTTTCTCTCTCTCTCTCTCTCTCT(G/C)T(G/C)TCTCTCT(T/C)TCTC(T/C)CTCT(G/C)T(A/T)TNTNNNCNCNNATGTNCACNNNCGNGNGCNCNNNANNTGTGNCTGTNNTGTCTCGCGAGAGGGCTCNACACCNTCNNNNANAANNNNNANAAANNNNNANANTNNNGCGC
			snps are marked in red
