# Supplementary material for: Allele specific expression in worker reproduction genes in the bumblebee Bombus terrestris
Source: PeerJ. 2015 Jul 14;3:e1079. doi: 10.7717/peerj.1079 (PMC4512776; doi:10.7717/peerj.1079)
Supplement: Supplemental Information 3 [file peerj-03-1079-s003.xlsx]

## Sheet: ecdysone20_cDNA
Well / Set	Dye	Content	Description	Efficiency	C(t)
H7	SYB	Sample	W1 -RT EDY REF	1.33	34.83
F6	SYB	Sample	W1 -RT EDY1	N/A	N/A
C7	SYB	Sample	W1 -RT EDY2	N/A	N/A
A1	SYB	Sample	W1 edy 1	1.36	35.65
A3	SYB	Sample	W1 EDY 2	1.37	35.61
B3	SYB	Sample	W1 EDY 2	1.45	36.22
H2	SYB	Sample	W1 EDY 2	1.42	33.92
A5	SYB	Sample	W1 EDY REF	1.68	30.08
G4	SYB	Sample	W1 EDY REF	1.56	29.42
H4	SYB	Sample	W1 EDY REF	1.67	29.44
B1	SYB	Sample	W1 edy1	1.36	36.76
C1	SYB	Sample	W1 edy1	1.39	36.82
A8	SYB	Sample	W2 -RT EDY REF	1.56	35.5
G6	SYB	Sample	W2 -RT EDY1	N/A	N/A
D7	SYB	Sample	W2 -RT EDY2	N/A	N/A
C3	SYB	Sample	W2 EDY 2	1.49	33.16
D3	SYB	Sample	W2 EDY 2	1.47	33.31
E3	SYB	Sample	W2 EDY 2	1.5	33.23
B5	SYB	Sample	W2 EDY REF	1.75	27.57
C5	SYB	Sample	W2 EDY REF	1.73	27.84
D5	SYB	Sample	W2 EDY REF	1.69	27.58
D1	SYB	Sample	W2 EDY1	1.44	33.53
E1	SYB	Sample	W2 EDY1	1.4	33.52
F1	SYB	Sample	W2 EDY1	1.41	33.21
B8	SYB	Sample	W3 -RT EDY REF	N/A	N/A
H6	SYB	Sample	W3 -RT EDY1	N/A	N/A
E7	SYB	Sample	W3 -RT EDY2	N/A	N/A
A2	SYB	Sample	W3 EDY 1	1.43	31.77
G1	SYB	Sample	W3 EDY 1	1.45	31.17
H1	SYB	Sample	W3 EDY 1	1.32	30.56
F3	SYB	Sample	W3 EDY 2	1.4	31.17
G3	SYB	Sample	W3 EDY 2	1.37	30.61
H3	SYB	Sample	W3 EDY 2	1.4	30.5
E5	SYB	Sample	W3 EDY REF	1.7	26.33
F5	SYB	Sample	W3 EDY REF	1.52	25.72
G5	SYB	Sample	W3 EDY REF	1.6	25.92
C8	SYB	Sample	W4 -RT EDY REF	1.53	35.2
F7	SYB	Sample	W4 -RT EDY 2	N/A	N/A
A7	SYB	Sample	W4 -RT EDY1	N/A	N/A
B2	SYB	Sample	W4 EDY 1	1.61	30.32
C2	SYB	Sample	W4 EDY 1	1.55	30.27
D2	SYB	Sample	W4 EDY 1	1.55	30.65
A4	SYB	Sample	W4 EDY 2	1.47	28.96
B4	SYB	Sample	W4 EDY 2	1.56	29.21
C4	SYB	Sample	W4 EDY 2	1.53	29.49
A6	SYB	Sample	W4 EDY REF	1.84	24.21
B6	SYB	Sample	W4 EDY REF	1.76	24.43
H5	SYB	Sample	W4 EDY REF	1.59	23.74
D8	SYB	Sample	W5 -RT EDY REF	1.47	34.32
B7	SYB	Sample	W5 -RT EDY1	N/A	N/A
G7	SYB	Sample	W5 -RT EDY2	N/A	N/A
E2	SYB	Sample	W5 EDY 1	1.48	33.46
F2	SYB	Sample	W5 EDY 1	1.39	33.78
G2	SYB	Sample	W5 EDY 1	1.51	32.15
D4	SYB	Sample	W5 EDY 2	1.47	33.33
E4	SYB	Sample	W5 EDY 2	1.41	32.4
F4	SYB	Sample	W5 EDY 2	1.39	32.85
C6	SYB	Sample	W5 EDY REF	1.7	27.25
D6	SYB	Sample	W5 EDY REF	1.82	27.61
E6	SYB	Sample	W5 EDY REF	1.65	26.93
E8	SYB	Sample	WATER EDY 1	N/A	N/A
G8	SYB	Sample	WATER EDY REF	1.4	35.46
F8	SYB	Sample	WATER EDY2	N/A	N/A

## Sheet: impl_DNA
Well / Set	Dye	Content	Description	Efficiency	C(t)
A1	SYB	Sample	W11 F1-1	42.32%	36.92
A2	SYB	Sample	W13 F1-3	39.75%	36.05
A3	SYB	Sample	W11 F2-2	47.11%	33.43
A4	SYB	Sample	W14 F2-1	48.84%	30.28
A5	SYB	Sample	W11 F3-3	41.96%	33.9
A6	SYB	Sample	W14 F3-2	46.82%	31
A7	SYB	Sample	w11+WATER	N/A	N/A
B1	SYB	Sample	W11 F1- 2	42.36%	37.23
B2	SYB	Sample	W14 F1-1	44.37%	33.86
B3	SYB	Sample	W11 F2-3	48.96%	33.48
B4	SYB	Sample	W14 F2-2	48.12%	31.78
B5	SYB	Sample	W12 F3-1	47.06%	33.81
B6	SYB	Sample	W14 F3-3	44.24%	31.5
B7	SYB	Sample	W12+WATER	N/A	N/A
C1	SYB	Sample	W11 F1-3	42.23%	37.24
C2	SYB	Sample	W14 F1-2	45.55%	32.64
C3	SYB	Sample	W12 F2-1	50.49%	33.51
C4	SYB	Sample	W14 F2-3	52.59%	30.9
C5	SYB	Sample	W12 F3-2	41.68%	34.2
C6	SYB	Sample	W15 F3-1	41.66%	34.57
C7	SYB	Sample	W13+WATER	N/A	N/A
D1	SYB	Sample	W12 F1-1	45.64%	35.62
D2	SYB	Sample	W14 F1-3	40.59%	34.2
D3	SYB	Sample	W12 F2-2	48.89%	33.37
D4	SYB	Sample	W15 F2-1	48.82%	33.92
D5	SYB	Sample	W12 F3-3	41.21%	35.3
D6	SYB	Sample	W15 F3-2	43.03%	34.57
D7	SYB	Sample	W14+WATER	N/A	N/A
E1	SYB	Sample	W12 F1-2	44.20%	35.13
E2	SYB	Sample	W15 F1-1	28.28%	38.28
E3	SYB	Sample	W12 F2-3	50.55%	33.47
E4	SYB	Sample	W15 F2-2	46.94%	33.48
E5	SYB	Sample	W13 F3-1	43.90%	32.62
E6	SYB	Sample	W15 F3-3	41.65%	34.38
E7	SYB	Sample	W15+WATER	N/A	N/A
F1	SYB	Sample	W12 F1-3	42.67%	35.16
F2	SYB	Sample	W15 F1-2	41.41%	37.32
F3	SYB	Sample	W13 F2-1	47.50%	31.2
F4	SYB	Sample	W15 F2-3	49.29%	32.89
F5	SYB	Sample	W13 F3-2	43.12%	33.73
F6	SYB	Sample	SET1 + water	N/A	N/A
G1	SYB	Sample	W13 F1-1	45.12%	35.6
G2	SYB	Sample	W15 F1-3	46.98%	35.74
G3	SYB	Sample	W13 F2-2	48.69%	31.19
G4	SYB	Sample	W11 F3-1	42.03%	34.05
G5	SYB	Sample	W13 F3-3	45.81%	31.65
G6	SYB	Sample	set2+water	N/A	N/A
H1	SYB	Sample	W13 F1-2	40.06%	35.12
H2	SYB	Sample	W11 F2-1	51.78%	31.95
H3	SYB	Sample	W13 F2-3	49.99%	30.84
H4	SYB	Sample	W11 F3-2	42.40%	33
H5	SYB	Sample	W14 F3 -1	41.79%	31.08
H6	SYB	Sample	set3+water	N/A	N/A

## Sheet: impl_cDNA
Well / Set	Dye	Content	Description	Efficiency	C(t)
A1	SYB	Sample	W1 IMP 1	1.43	30.6
A2	SYB	Sample	W3 IMP 1	1.47	27.47
A3	SYB	Sample	W1 IMP 2	1.6	29.2
A4	SYB	Sample	W4 IMP 2	1.76	24.74
A5	SYB	Sample	W1 IMP REF	1.56	27.74
A6	SYB	Sample	W4 IMP REF	1.79	23.3
A7	SYB	Sample	W4 -RT IMP 1	N/A	N/A
A8	SYB	Sample	W2 -RT IMP REF	N/A	N/A
B1	SYB	Sample	W1 IMP 1	1.46	30.37
B2	SYB	Sample	W4 IMP 1	1.63	24.89
B3	SYB	Sample	W1 IMP 2	1.71	29.07
B4	SYB	Sample	W4 IMP 2	1.72	24.64
B5	SYB	Sample	W2 IMP REF	1.67	24.79
B6	SYB	Sample	W4 IMP REF	1.82	23.13
B7	SYB	Sample	W5 -RT IMP 1	N/A	N/A
B8	SYB	Sample	W3 -RT IMP REF	N/A	N/A
C1	SYB	Sample	W1 IMP1	1.44	30.49
C2	SYB	Sample	W4 IMP 1	1.79	25.04
C3	SYB	Sample	W2 IMP 2	1.65	26.99
C4	SYB	Sample	W4 IMP 2	1.77	24.84
C5	SYB	Sample	W2 IMP REF	1.76	24.84
C6	SYB	Sample	W5 IMP REF	1.62	24.76
C7	SYB	Sample	W1 -RT IMP 2	N/A	N/A
C8	SYB	Sample	W4 -RT IMP REF	N/A	N/A
D1	SYB	Sample	W2 IMP 1	1.59	26.07
D2	SYB	Sample	W4 IMP 1	1.67	25.04
D3	SYB	Sample	W2 IMP 2	1.67	26.72
D4	SYB	Sample	W5 IMP 2	1.72	26.36
D5	SYB	Sample	W2 IMP REF	1.63	24.79
D6	SYB	Sample	W5 IMP REF	1.79	24.83
D7	SYB	Sample	W2 -RT IMP 2	N/A	N/A
D8	SYB	Sample	W5 -RT IMP REF	N/A	N/A
E1	SYB	Sample	W2 IMP 1	1.6	26.16
E2	SYB	Sample	W5 IMP 1	1.52	26.88
E3	SYB	Sample	W2 IMP 2	1.61	26.74
E4	SYB	Sample	W5 IMP 2	1.55	25.87
E5	SYB	Sample	W3 IMP REF	1.5	24.77
E6	SYB	Sample	W5 IMP REF	1.66	24.56
E7	SYB	Sample	W3 -RT IMP 2	N/A	N/A
E8	SYB	Sample	WATER IMP 1	N/A	N/A
F1	SYB	Sample	W2 IMP 1	1.46	25.77
F2	SYB	Sample	W5 IMP 1	1.61	27.17
F3	SYB	Sample	W3 IMP 2	1.6	26.23
F4	SYB	Sample	W5 IMP 2	1.6	26.21
F5	SYB	Sample	W3 IMP REF	1.52	24.85
F6	SYB	Sample	W1 -RT IMP 1	N/A	N/A
F7	SYB	Sample	W4 -RT IMP 2	N/A	N/A
F8	SYB	Sample	WATER IMP 2	N/A	N/A
G1	SYB	Sample	W3 IMP 1	1.49	27.04
G2	SYB	Sample	W5 IMP 1	1.55	26.57
G3	SYB	Sample	W3 IMP 2	1.46	25.97
G4	SYB	Sample	W1 IMP REF	1.53	27.22
G5	SYB	Sample	W3 IMP REF	1.55	24.62
G6	SYB	Sample	W2 -RT IMP 1	N/A	N/A
G7	SYB	Sample	W5 -RT IMP 2	N/A	N/A
G8	SYB	Sample	WATER IMP REF	N/A	N/A
H1	SYB	Sample	W3 IMP 1	1.49	27.07
H2	SYB	Sample	W1 IMP 2	1.47	28.38
H3	SYB	Sample	W3 IMP 2	1.43	25.86
H4	SYB	Sample	W1 IMP REF	1.63	27.43
H5	SYB	Sample	W4 IMP REF	1.73	23.06
H6	SYB	Sample	W3 -RT IMP1	N/A	N/A
H7	SYB	Sample	W1 -RT IMP REF	N/A	N/A

## Sheet: ecdysone20_DNA
Well / Set	Dye	Content	Description	Efficiency	C(t)
A1	SYB	Sample	W11 F1-1	1.03	33.26
A2	SYB	Sample	W13 F1-3	1.07	34.55
A3	SYB	Sample	W11 F2-2	1.07	35.47
A4	SYB	Sample	W14 F2-1	1.1	34.75
A5	SYB	Sample	W11 F3-3	1.11	30.57
A6	SYB	Sample	W14 F3-2	1.14	29.46
A7	SYB	Sample	w11+WATER	N/A	N/A
B1	SYB	Sample	W11 F1- 2	1.03	33.15
B2	SYB	Sample	W14 F1-1	1.06	35.84
B3	SYB	Sample	W11 F2-3	1.08	36.11
B4	SYB	Sample	W14 F2-2	1.16	36.25
B5	SYB	Sample	W12 F3-1	1.25	32.17
B6	SYB	Sample	W14 F3-3	1.08	25.01
B7	SYB	Sample	W12+WATER	N/A	N/A
C1	SYB	Sample	W11 F1-3	1.04	35.6
C2	SYB	Sample	W14 F1-2	1.04	39.7
C3	SYB	Sample	W12 F2-1	1.06	39.05
C4	SYB	Sample	W14 F2-3	1.12	35.35
C5	SYB	Sample	W12 F3-2	1.18	32.98
C6	SYB	Sample	W15 F3-1	1.08	29.34
C7	SYB	Sample	W13+WATER	N/A	N/A
D1	SYB	Sample	W12 F1-1	1.02	37.77
D2	SYB	Sample	W14 F1-3	1.06	38.59
D3	SYB	Sample	W12 F2-2	1.07	39.62
D4	SYB	Sample	W15 F2-1	1.08	36.98
D5	SYB	Sample	W12 F3-3	1.22	32.63
D6	SYB	Sample	W15 F3-2	1.12	29.74
D7	SYB	Sample	W14+WATER	N/A	N/A
E1	SYB	Sample	W12 F1-2	1.03	38.56
E2	SYB	Sample	W15 F1-1	N/A	N/A
E3	SYB	Sample	W12 F2-3	1.07	37.41
E4	SYB	Sample	W15 F2-2	1.13	36.4
E5	SYB	Sample	W13 F3-1	1.26	30.2
E6	SYB	Sample	W15 F3-3	1.1	29.78
E7	SYB	Sample	W15+WATER	N/A	N/A
F1	SYB	Sample	W12 F1-3	N/A	N/A
F2	SYB	Sample	W15 F1-2	N/A	N/A
F3	SYB	Sample	W13 F2-1	1.09	34.5
F4	SYB	Sample	W15 F2-3	1.11	37.26
F5	SYB	Sample	W13 F3-2	1.22	30.6
F6	SYB	Sample	SET1 + water	N/A	N/A
G1	SYB	Sample	W13 F1-1	1.03	34.91
G2	SYB	Sample	W15 F1-3	1.04	38.73
G3	SYB	Sample	W13 F2-2	1.12	35.43
G4	SYB	Sample	W11 F3-1	1.14	30.94
G5	SYB	Sample	W13 F3-3	1.05	17.2
G6	SYB	Sample	set2+water	N/A	N/A
H1	SYB	Sample	W13 F1-2	1.07	36.26
H2	SYB	Sample	W11 F2-1	1.09	35
H3	SYB	Sample	W13 F2-3	1.1	33.67
H4	SYB	Sample	W11 F3-2	1.14	31.92
H5	SYB	Sample	W14 F3 -1	1.14	29.91
H6	SYB	Sample	set3+water	N/A	N/A
